# Supplementary material for: Organoid modeling reveals the tumorigenic potential of the alveolar progenitor cell state
Source: EMBO J. 2025 Feb 10;44(6):1804–28. doi: 10.1038/s44318-025-00376-6 (PMC11914084; doi:10.1038/s44318-025-00376-6)
Supplement: Supplementary file 2 — Source data Fig. 3 [file 44318_2025_376_MOESM2_ESM.zip]

Archive with 38 entries (36 files):
- 3F/
- __MACOSX/._3F
- 3F/Hmga2-high only all channel .tif
- __MACOSX/3F/._Hmga2-high only all channel .tif
- 3F/Mixed all channel.tif
- __MACOSX/3F/._Mixed all channel.tif
- 3F/SPC-high only all channel.tif
- __MACOSX/3F/._SPC-high only all channel.tif
- 3F/Hmga2-high only.nd2
- __MACOSX/3F/._Hmga2-high only.nd2
- 3F/Hmga2-high only Hmga2 channel.tif
- __MACOSX/3F/._Hmga2-high only Hmga2 channel.tif
- 3F/Mixed Hmga2 channel.tif
- __MACOSX/3F/._Mixed Hmga2 channel.tif
- 3F/Mixed SPC channel.tif
- __MACOSX/3F/._Mixed SPC channel.tif
- 3F/SPC-high only SPC channel.tif
- __MACOSX/3F/._SPC-high only SPC channel.tif
- 3F/SPC-high only Hmga2 channel.tif
- __MACOSX/3F/._SPC-high only Hmga2 channel.tif
- 3F/Mixed.nd2
- __MACOSX/3F/._Mixed.nd2
- 3F/Hmga2-high only GFP channel.tif
- __MACOSX/3F/._Hmga2-high only GFP channel.tif
- 3F/Hmga2-high only SPC channel.tif
- __MACOSX/3F/._Hmga2-high only SPC channel.tif
- 3F/SPC-high only.nd2
- __MACOSX/3F/._SPC-high only.nd2
- 3F/SPC-high only GFP channel.tif
- __MACOSX/3F/._SPC-high only GFP channel.tif
- 3F/Mixed GFP channel.tif
- __MACOSX/3F/._Mixed GFP channel.tif
- 3G/
- __MACOSX/._3G
- 3G/SPC-Hmga2 count.pzfx
- __MACOSX/3G/._SPC-Hmga2 count.pzfx
- 3G/3G.csv
- __MACOSX/3G/._3G.csv
