# Supplementary material for: Organoid modeling reveals the tumorigenic potential of the alveolar progenitor cell state
Source: EMBO J. 2025 Feb 10;44(6):1804–28. doi: 10.1038/s44318-025-00376-6 (PMC11914084; doi:10.1038/s44318-025-00376-6)
Supplement: Supplementary file 2 — Source data Fig. 3 [file 44318_2025_376_MOESM2_ESM.zip › 3G/3G.csv]

Hmga2+	Hmga2+	Hmga2+	Spc+	Spc+	Spc+	Hmga2+/Spc+	Hmga2+/Spc+	Hmga2+/Spc+	Hmga2-/Spc-	Hmga2-/Spc-	Hmga2-/Spc-
0.5416666667	0.6260869565	0.5918367347	0.3611111111	0.2782608696	0.2653061224	0.06944444444	0.06956521739	0.08163265306	0.02777777778	0.02608695652	0.0612244898
