# Supplementary material for: Organoid modeling reveals the tumorigenic potential of the alveolar progenitor cell state
Source: EMBO J. 2025 Feb 10;44(6):1804–28. doi: 10.1038/s44318-025-00376-6 (PMC11914084; doi:10.1038/s44318-025-00376-6)
Supplement: Supplementary file 3 — Source data Fig. 4 [file 44318_2025_376_MOESM3_ESM.zip]

Archive with 62 entries (56 files):
- 4C/
- __MACOSX/._4C
- 4C/all.tif
- __MACOSX/4C/._all.tif
- 4C/CD44.tif
- __MACOSX/4C/._CD44.tif
- 4C/Hmga2.tif
- __MACOSX/4C/._Hmga2.tif
- 4C/SPC.tif
- __MACOSX/4C/._SPC.tif
- 4D/
- __MACOSX/._4D
- 4D/10-Feb-2023.wsp
- __MACOSX/4D/._10-Feb-2023.wsp
- 4D/Specimen_001_CD44 SAMPLE.fcs
- __MACOSX/4D/._Specimen_001_CD44 SAMPLE.fcs
- 4D/Specimen_001_YFP.fcs
- __MACOSX/4D/._Specimen_001_YFP.fcs
- 4E/
- __MACOSX/._4E
- 4E/CD36-3 rep.csv
- __MACOSX/4E/._CD36-3 rep.csv
- 4E/St3gal5-3 rep.csv
- __MACOSX/4E/._St3gal5-3 rep.csv
- 4E/qPCR of CD44 subset.pzfx
- __MACOSX/4E/._qPCR of CD44 subset.pzfx
- 4E/SFTPC-3 rep.csv
- __MACOSX/4E/._SFTPC-3 rep.csv
- 4E/Slc4a11-3 rep.csv
- __MACOSX/4E/._Slc4a11-3 rep.csv
- 4E/Hmga2-3 rep.csv
- __MACOSX/4E/._Hmga2-3 rep.csv
- 4E/CD44-3 rep.csv
- __MACOSX/4E/._CD44-3 rep.csv
- 4F/
- __MACOSX/._4F
- 4F/cd44 low co-culture rep2.tif
- __MACOSX/4F/._cd44 low co-culture rep2.tif
- 4F/CD44 low co-culture rep1.tif
- __MACOSX/4F/._CD44 low co-culture rep1.tif
- 4F/cd44 high mono-culture rep2.tif
- __MACOSX/4F/._cd44 high mono-culture rep2.tif
- 4F/cd44 high mono-culture rep1.tif
- __MACOSX/4F/._cd44 high mono-culture rep1.tif
- 4F/cd44 low mono-culture rep1.tif
- __MACOSX/4F/._cd44 low mono-culture rep1.tif
- 4F/cd44 high co-culture rep2.tif
- __MACOSX/4F/._cd44 high co-culture rep2.tif
- 4F/cd44 low mono-culture rep2.tif
- __MACOSX/4F/._cd44 low mono-culture rep2.tif
- 4F/CD44 high co-culture rep1.tif
- __MACOSX/4F/._CD44 high co-culture rep1.tif
- 4G/
- __MACOSX/._4G
- 4G/4G.csv
- __MACOSX/4G/._4G.csv
- 4H/
- __MACOSX/._4H
- 4H/desktop.ini
- __MACOSX/4H/._desktop.ini
- 4H/4H.csv
- __MACOSX/4H/._4H.csv
