# Supplementary material for: Organoid modeling reveals the tumorigenic potential of the alveolar progenitor cell state
Source: EMBO J. 2025 Feb 10;44(6):1804–28. doi: 10.1038/s44318-025-00376-6 (PMC11914084; doi:10.1038/s44318-025-00376-6)
Supplement: Supplementary file 3 — Source data Fig. 4 [file 44318_2025_376_MOESM3_ESM.zip › 4E/Hmga2-3 rep.csv]

	CD44 Neg	CD44 Neg	CD44 Neg	CD44 Low	CD44 Low	CD44 Low	CD44 High	CD44 High	CD44 High
Hmga2	1	1	1	2.514525	3.299194	1.142445	7.995601	11.51131	1.865984
