# Supplementary material for: Organoid modeling reveals the tumorigenic potential of the alveolar progenitor cell state
Source: EMBO J. 2025 Feb 10;44(6):1804–28. doi: 10.1038/s44318-025-00376-6 (PMC11914084; doi:10.1038/s44318-025-00376-6)
Supplement: Supplementary file 3 — Source data Fig. 4 [file 44318_2025_376_MOESM3_ESM.zip › 4E/CD44-3 rep.csv]

	CD44 Neg	CD44 Neg	CD44 Neg	CD44 Low	CD44 Low	CD44 Low	CD44 High	CD44 High	CD44 High
Cd44	1	1	1	1.30076	1.709476	1.441161	2.023768	3.201718	2.186888
