# Supplementary material for: Organoid modeling reveals the tumorigenic potential of the alveolar progenitor cell state
Source: EMBO J. 2025 Feb 10;44(6):1804–28. doi: 10.1038/s44318-025-00376-6 (PMC11914084; doi:10.1038/s44318-025-00376-6)
Supplement: Supplementary file 3 — Source data Fig. 4 [file 44318_2025_376_MOESM3_ESM.zip › 4G/4G.csv]

CD44-High Co-culture					CD44-High Mono-culture					CD44-Low Co-culture					CD44-Low Mono-culture
0.050475	0.071	0.0595	0.04675	0.039	0.048175	0.05	0.06975	0.044	0.0324	0.059125	0.074	0.06075	0.047375	0.0384	0.032675	0.01375	0.04175	0.02525	0.0198
