# Supplementary material for: Organoid modeling reveals the tumorigenic potential of the alveolar progenitor cell state
Source: EMBO J. 2025 Feb 10;44(6):1804–28. doi: 10.1038/s44318-025-00376-6 (PMC11914084; doi:10.1038/s44318-025-00376-6)
Supplement: Supplementary file 3 — Source data Fig. 4 [file 44318_2025_376_MOESM3_ESM.zip › 4H/4H.csv]

	CD44 Low Co-culture	CD44 Low Mono-culture	CD44 High Co-culture	CD44 High Mono-culture
SPC+	0.040957447	0.058573854	0.082107843	0.048368298
Hmga2+	0.328546099	0.247453311	0.273284314	0.286130536
SPC+/Hmga2+	0.630496454	0.693972835	0.644607843	0.665501166
