# Supplementary material for: Organoid modeling reveals the tumorigenic potential of the alveolar progenitor cell state
Source: EMBO J. 2025 Feb 10;44(6):1804–28. doi: 10.1038/s44318-025-00376-6 (PMC11914084; doi:10.1038/s44318-025-00376-6)
Supplement: Supplementary file 4 — Source data Fig. 5 [file 44318_2025_376_MOESM4_ESM.zip]

Archive with 16 entries (12 files):
- 5B/
- __MACOSX/._5B
- 5B/5B.csv
- __MACOSX/5B/._5B.csv
- 5C/
- __MACOSX/._5C
- 5C/Original large image for showing grading  lesion.tiff
- __MACOSX/5C/._Original large image for showing grading  lesion.tiff
- 5D/
- __MACOSX/._5D
- 5D/Cancer Grade.csv
- __MACOSX/5D/._Cancer Grade.csv
- 5E/
- __MACOSX/._5E
- 5E/Cancer type.csv
- __MACOSX/5E/._Cancer type.csv
