# Supplementary material for: Organoid modeling reveals the tumorigenic potential of the alveolar progenitor cell state
Source: EMBO J. 2025 Feb 10;44(6):1804–28. doi: 10.1038/s44318-025-00376-6 (PMC11914084; doi:10.1038/s44318-025-00376-6)
Supplement: Supplementary file 4 — Source data Fig. 5 [file 44318_2025_376_MOESM4_ESM.zip › 5B/5B.csv]

CD44-High					CD44-Neg					Control
0.182982962	0.249769593	0.225956003	0.183393962	0.253597873	0.316696887	0.346939967	0.350978354	0.266995338	0.392337277	0	0
