# Supplementary material for: Organoid modeling reveals the tumorigenic potential of the alveolar progenitor cell state
Source: EMBO J. 2025 Feb 10;44(6):1804–28. doi: 10.1038/s44318-025-00376-6 (PMC11914084; doi:10.1038/s44318-025-00376-6)
Supplement: Supplementary file 4 — Source data Fig. 5 [file 44318_2025_376_MOESM4_ESM.zip › 5D/Cancer Grade.csv]

	Grade 1					Grade 2					Grade 3					Grade 4
CD44 Low	0.19444444	0.23076923	0.15151515	0.16	0.09803922	0.22222222	0.21153846	0.18181818	0.36	0.33333333	0.58333333	0.53846154	0.63636364	0.48	0.56862745	0	0.01923077	0.03030303	0	0
CD44 High	0.38235294	0.21212121	0.48484848	0.35897436	0.30357143	0.38235294	0.36363636	0.42424242	0.38461538	0.35714286	0.23529412	0.42424242	0.09090909	0.25641026	0.33928571	0	0	0	0	0
