# Supplementary material for: Organoid modeling reveals the tumorigenic potential of the alveolar progenitor cell state
Source: EMBO J. 2025 Feb 10;44(6):1804–28. doi: 10.1038/s44318-025-00376-6 (PMC11914084; doi:10.1038/s44318-025-00376-6)
Supplement: Supplementary file 4 — Source data Fig. 5 [file 44318_2025_376_MOESM4_ESM.zip › 5E/Cancer type.csv]

	SPC Only	SPC Only	SPC Only	SPC Only	SPC Only	HMGA2 Only	HMGA2 Only	HMGA2 Only	HMGA2 Only	HMGA2 Only	Mixed	Mixed	Mixed	Mixed	Mixed	Negative	Negative	Negative	Negative	Negative
CD44 Neg	0.4594594595	0.4693877551	0.3142857143	0.4	0.5967741935	0.05405405405	0.0612244898	0.1428571429	0	0.09677419355	0.4864864865	0.4489795918	0.4285714286	0.5272727273	0.2903225806	0	0.02040816327	0.1142857143	0.07272727273	0.01612903226
CD44 Low	0.425	0.5238095238	0.1698113208	0.2127659574	0.4024390244	0	0	0.09433962264	0.1063829787	0.0487804878	0.525	0.4047619048	0.7358490566	0.6595744681	0.5365853659	0.05	0.07142857143	0	0.02127659574	0.01219512195
CD44 High	0.387755102	0.3846153846	0.1470588235	0.3552631579	0.2702702703	0.0612244898	0	0.08823529412	0.02631578947	0.09459459459	0.4897959184	0.5961538462	0.7647058824	0.5526315789	0.5945945946	0.0612244898	0.01923076923	0	0.06578947368	0.04054054054
